# Supplementary material for: The heart of social pain: examining resting blood pressure and neural sensitivity to exclusion
Source: Soc Cogn Affect Neurosci. 2025 Mar 31;20(1):nsaf025. doi: 10.1093/scan/nsaf025 (PMC12000721; doi:10.1093/scan/nsaf025)
Supplement: nsaf025_Supp [file nsaf025_supp.zip]

Archive with 1 entries (1 files):
- supplementary/scan-24-296-File003.docx
